# Supplementary material for: Primary tumor associated macrophages activate programs of invasion and dormancy in disseminating tumor cells
Source: Nat Commun. 2022 Feb 2;13:626. doi: 10.1038/s41467-022-28076-3 (PMC8811052; doi:10.1038/s41467-022-28076-3)
Supplement: Supplementary file 7 — Source data file [file 41467_2022_28076_MOESM7_ESM.zip]

Archive with 25 entries (25 files):
- Supp. Figure 1.xlsx
- Supp. Figure 2.xlsx
- Supp. Figure 4.xlsx
- Supp. Figure 5.xlsx
- Supp. Figure 7.xlsx
- Supp. Figure 8.xlsx
- Supp. Figure 9.xlsx
- Supp. Figure 10.xlsx
- Supp. Figure 11.xlsx
- Supp. Figure 12.xlsx
- Supp. Figure 13.xlsx
- Supp. Figure 14.xlsx
- Supp. Figure 15.xlsx
- Supp. Figure 16.xlsx
- Supp. Figure 17.xlsx
- Figure 4.xlsx
- Figure 5.xlsx
- Figure 6.xlsx
- Figure 7.xlsx
- Figure 8.xlsx
- Figure 1.xlsx
- Figure 2.xlsx
- Figure 3.xlsx
- Supp. Figure 16.pptx
- Supp. Figure 17.pptx
