# Supplementary material for: Primary tumor associated macrophages activate programs of invasion and dormancy in disseminating tumor cells
Source: Nat Commun. 2022 Feb 2;13:626. doi: 10.1038/s41467-022-28076-3 (PMC8811052; doi:10.1038/s41467-022-28076-3)
Supplement: Supplementary file 7 — Source data file [file 41467_2022_28076_MOESM7_ESM.zip › Supp. Figure 1.xlsx]

## Sheet: Supp.Fig 1c
	Supplementary Figure 1: Disseminated Tumor Cells Remain within an Imaging Field of View throughout an 8 hr Period.
	Intravascular TC - SM model					Intravascular TC - EM model -
	Tumor cells	Average Speed	Time to move beyond a field of view			Tumor cells	Average Speed	Time to move beyond a field of view
	#1	0.35	734			#1	0.44	646
	#2	0.89	286			#2	0.31	821
	#3	1.02	251			#3	3.06	83
	#4	0.44	585			#4	3.78	67
	#5	3.37	75			#5	4.05	63
	#6	0.47	550			#6	0.7	363
	#7	0.98	261			#7	2.5	102
	#8	0.33	767			#8	0.53	484
	#9	1.59	161			#9	4.04	63
	#10	0.95	270			#10	0.12	2223
	#11	2.81	91			#11	0.27	944
						#12	1.68	152
						#13	2.7	94
						#14	1.08	236
						#15	1.78	143
						#16	0.12	2133
						#17	2.54	100
						#18	2.69	95
						#19	1.25	205
						#20	2.06	124
						#21	0.41	629
						#22	1.76	145
	Average	1.2				Average	1.72136
	SD	1.01402				SD	1.30579
	SEM	0.0921838				SEM	0.0593543

## Sheet: Supp.Fig 1d
	Supplementary Figure 1: Disseminated Tumor Cells Remain within an Imaging Field of View throughout an 8 hr Period.
	Intravascular TC - SM model					Intravascular TC - EM model -
	Tumor cells	Extravascular TC	Time to move beyond a field of view			Tumor cells	Average Speed	Time to move beyond a field of view
	#1	1.68	152			#1	6.94	36
	#2	5.04	50			#2	2.01	127
	#3	1.8	142			#3	2.57	99
	#4	3.5	73			#4	1.8	142
	#5	0.55	467			#5	2.34	109
	#6	1.13	227			#6	0.28	927
	#7	0.52	493			#7	0.22	1183
						#8	0.79	323
	Average	2.03143				#9	0.56	459
	SD	1.66718				#10	0.19	1358
	SEM	0.238168				#11	1.89	135
						Average	1.78091
						SD	1.93155
						SEM	0.175596
