# Supplementary material for: Primary tumor associated macrophages activate programs of invasion and dormancy in disseminating tumor cells
Source: Nat Commun. 2022 Feb 2;13:626. doi: 10.1038/s41467-022-28076-3 (PMC8811052; doi:10.1038/s41467-022-28076-3)
Supplement: Supplementary file 7 — Source data file [file 41467_2022_28076_MOESM7_ESM.zip › Supp. Figure 2.xlsx]

## Sheet: Supp Fig 2A
Supp. Figure 2:	Tumor Cells that Spontaneously Disseminate from the Primary Tumor to the Lung have a Drastically Increased Metastatic Efficiency Compared to Intravenously Injected Tumor Cells
Figure 2a	Kaplan-Meier survival curves
	Hrs	EM	SM
	24	0
	24	1
	16	1
	8	1
	24	1
	16	1
	24	1
	8	1
	8	1
	24	0
	24	0
	24	0
	8	1
	24	1
	8	1
	16	1
	8	1
	16	1
	8	1
	24	1
	8	1
	24	1
	24	1
	8	1
	48	1
	16	1
	24	1
	16	1
	24	1
	24	1
	24	1
	64	0
	48	1
	8	1
	16	1
	24	1
	24	1
	32	1
	8	1
	24	1
	8	1
	16	1
	24	1
	16	1
	8	1
	40	1
	24	0
	40	1
	8	1
	8	1
	8	1
	16	1
	24	1
	24	1
	8	1
	8	1
	8	1
	8	1
	24	1
	16	1
	8	1
	8	1
	16	1
	8	1
	8	1
	8	1
	32	1
	32	1
	8	1
	24	1
	16	1
	16	1
	16	1
	24	1
	8	1
	8	1
	8	1
	16	1
	8	1
	8	1
	8	1
	8	1
	24	1
	16	1
	24	1
	16	1
	8	1
	64	1
	32	1
	24	1
	8	1
	8	1
	8	1
	8	1
	24	1
	8		1
	8		1
	8		1
	8		1
	8		1
	16		1
	8		1
	8		1
	8		1
	8		0
	8		1
	8		0
	8		1
	0		0
	0		0
	64		0
	8		1
	8		1
	16		1
	8		1
	32		0
	8		1
	64		0
	64		0
	8		1
	8		1
	56		0
	56		0
	24		1
	56		0
	56		0
	40		0
	8		1
	56		0
	8		1
	8		1
	16		1
	24		1
	24		1
	8		1
	8		1
	56		0
	32		0
	8		1
	8		1
	40		0
	16		1
	8		1
	16		1
	8		1
	8		1
	24		0
	24		0
	8		1
	8		1
	8		1
	8		0
	32		0
	8		1
	8		1
	8		0
	8		0
	16		1
	16		0
	16		0
	8		1
	16		0

## Sheet: Supp. Fig 2b-2f
Supp. Figure 2b	% of DTC extravsated per mouse
	EM	SM
	40	40
	56	48
	37	58
	35
Supp. Figure 2c	Time (hrs) of extravasation of each DTCs
	EM	SM
	20	4
	4	4
	12	12
	12	4
	20	4
	4	4
	20	4
	12	4
	12	4
	20	12
	4	4
	4	4
	12	4
	12	20
	20	4
	4	4
	12	4
	12	4
	12	4
	4	20
	4	12
	4	4
	20	4
	12	4
	20	12
	12	12
	12	4
	4	4
	20	4
	20	12
	12	4
	12	4
	12	4
	4
	12
Supp. Figure 2e	% of MenaINV positive DTCs per mouse
	EM	SM
	8.3	90.9
	11.1	44.4
	0	80
	20	0
	37.5	20
	0	51.7
Supp. Figure 2f	Fate of extravascular DTC (%)
		EM				SM
	Died	55	89	90	100	50	19	27
	Survive as single cells	45	11	10	0	50	68	73
	Grew	0	0	0	0	0	13	0
