# Supplementary material for: Primary tumor associated macrophages activate programs of invasion and dormancy in disseminating tumor cells
Source: Nat Commun. 2022 Feb 2;13:626. doi: 10.1038/s41467-022-28076-3 (PMC8811052; doi:10.1038/s41467-022-28076-3)
Supplement: Supplementary file 7 — Source data file [file 41467_2022_28076_MOESM7_ESM.zip › Supp. Figure 4.xlsx]

## Sheet: Supp. Figure 4
Supp. Figure 4:	Spontaneously Metastasizing Tumor Cells Are More Frequently Positive for Dormancy and Stem-like Markers Compared to Intravenously Injected Tumor Cells
Supp. Figure 4b	NR2F1 positive cells (%)
	PT	CTC	Lung SM	In vitro	Lung EM
	5.1	95	24	6	11
	6.5	82.9	31	0	15
	1.3	71.4	62	25	14
	1.7	88.5	39		10
	4.6	51.2	47		11
	1.8		31		10
					35
Supp. Figure 4d	Sox9 high positive cells (%)
	PT	CTC	Lung SM	In vitro	Lung EM
	11.8	70	41	2	0
	13.7	51.2	40	0	6.7
	0	80	62	0	7.7
	1		59	4.9	33
	5.3		55	25.5	9
				7.9	16
Supp. Figure 4f	NR2F1 and Sox9 high positive cells (%)
	PT	CTC	Lung SM	In vitro	Lung EM
	0.8	75	25	21.4	5
	6.2	18.9	35	12.8	12.5
	5.4	35.3	23.8	18.6	26.9
	2.6	7.7	22.2		10
	0.5	7.1	50
		69.2	37.5
		54.8	52.1
			81.3
			82.8
			66.7
