# Supplementary material for: Primary tumor associated macrophages activate programs of invasion and dormancy in disseminating tumor cells
Source: Nat Commun. 2022 Feb 2;13:626. doi: 10.1038/s41467-022-28076-3 (PMC8811052; doi:10.1038/s41467-022-28076-3)
Supplement: Supplementary file 7 — Source data file [file 41467_2022_28076_MOESM7_ESM.zip › Supp. Figure 5.xlsx]

## Sheet: Supp. Figure 5
Supp. Figure 5:	In Vivo Regulation of the Fate of DTCs by NR2F1.
Supp. Figure 5c	pPCR
	NO DOX	DOX
	1.19	0.4
	0.85	0.39
	0.98	0.31
Supp. Figure 5e					% of DTC extravasation between 0 and 24 hrs in each experimental condiction
	NO DOX	DOX
	33	24
	38	20
	29	25
Supp. Figure 5f			% of micro-mets in EM model
		NO DOX			WITH DOX
	4 days	5.7	3.2	7.8	8.6	21	10.5
	8 days	3.8	27.9	18.8	30	66.9	67.8
Supp. Figure 5g			% of micro-mets in SM model
		NO DOX			WITH DOX
	4 days	14.6	14.9	16.1	14.2	18	9.2
	8 days	26.8	20.6	17.8	34.9	34.3	42.1
