# Supplementary material for: Primary tumor associated macrophages activate programs of invasion and dormancy in disseminating tumor cells
Source: Nat Commun. 2022 Feb 2;13:626. doi: 10.1038/s41467-022-28076-3 (PMC8811052; doi:10.1038/s41467-022-28076-3)
Supplement: Supplementary file 7 — Source data file [file 41467_2022_28076_MOESM7_ESM.zip › Supp. Figure 7.xlsx]

## Sheet: Supp. Figure 7b
Supp. Figure 7:	Spontaneously Disseminated Tumor Cells Are Positive for NR2F1 and MenaINV.
Supp. Figure 7b	TC % in each group/ per mouse
		NR2F1+					MenaINV+					NR2F1 + MenaINV +					NR2F1- MenaINV-
	DTCs	25	28	21	34	48	32	28	26	27	5	15	21	47	11	19	28	23	6	28	29
	Small Mets	2.3			16.3		18.8			33.8		11.3			16.3		67.6			33.6
	Medium Mets	3.4	2.3	0	5.6	3.3	5.1	11.7	0	10.5	3.6	4.9	2.6	0	2.8	5	86.6	83.4	100	81.1	88.1
	Large Mets	1.8	0.5	1	4.3	0.9	3.5	5.8	3.8	20.8	3.2	1.5	1.1	1.2	0.4	1.4	93.2	92.6	94.1	74.5	94.5
