# Supplementary material for: Primary tumor associated macrophages activate programs of invasion and dormancy in disseminating tumor cells
Source: Nat Commun. 2022 Feb 2;13:626. doi: 10.1038/s41467-022-28076-3 (PMC8811052; doi:10.1038/s41467-022-28076-3)
Supplement: Supplementary file 7 — Source data file [file 41467_2022_28076_MOESM7_ESM.zip › Supp. Figure 8.xlsx]

## Sheet: Supp. Fig 8
Supp. Figure 8:	Macrophages Regulate Dormancy in Disseminating Tumor cells
Supp. Figure 8b	NR2F1 positive tumor cells (%) in each experiemntal condiction
	TC	TC with Mac	TC with Huvec
	20.7	96.6	25.5
	29.4	48.1	14.3
	23.1	31.3	1.1
	1.9	25	0
	1.1		3
	0		13
Supp. Figure 8d	Number of Macrophages in each experimental groups/per mouse
	Liposome	Clodronate
	195.9	149.1
	300.2	91.9
	394.3	105.5
	137.1	174
	485.7	213
		220
Supp. Figure 8f	Number of NR2F1 positive cells in each experimental groups/per mouse
	PT			CTC			DTC
	Liposome	Clodronate		Liposome	Clodronate		Liposome	Clodronate
	9.4	0.9		75	38.1		18.2	10
	2.6	0.4		100	51.9		47.2	17.6
	7.7	0		68	25.6		22.2	27.3
	8.6	3.3		61.7	66		42	19
	3.8	0.4		65	69			15.8
		0.6		66	54			9.5
				86.2
