# Supplementary material for: Primary tumor associated macrophages activate programs of invasion and dormancy in disseminating tumor cells
Source: Nat Commun. 2022 Feb 2;13:626. doi: 10.1038/s41467-022-28076-3 (PMC8811052; doi:10.1038/s41467-022-28076-3)
Supplement: Supplementary file 7 — Source data file [file 41467_2022_28076_MOESM7_ESM.zip › Supp. Figure 9.xlsx]

## Sheet: Supp. Fig 9
Supp. Figure 9:	Quantification of CD11c+ Cells in Primary Tumors.
Supp. Figure 9b	Number of CD11c+ IBA1+ cells in each experimental condiction / per mouse C57B6 Model
		Liposome	Clodronate
		18.9	25.3
		28.2	16.9
		20.9	23.9
		19.9	24.1
Supp. Figure 9c	Number of CD11c+ IBA1+ cells in each experimental condiction / per mouse Nude Model
		Liposome	Clodronate
		18.9	19.5
		15.7	17.2
		16.2	17.1
		27.4	18.4
