# Supplementary material for: Primary tumor associated macrophages activate programs of invasion and dormancy in disseminating tumor cells
Source: Nat Commun. 2022 Feb 2;13:626. doi: 10.1038/s41467-022-28076-3 (PMC8811052; doi:10.1038/s41467-022-28076-3)
Supplement: Supplementary file 7 — Source data file [file 41467_2022_28076_MOESM7_ESM.zip › Supp. Figure 10.xlsx]

## Sheet: Supp. Figure 10
Supp. Figure 10:	Expression of NR2F1 in MMTV-PyMT Tumors Wild-Type and Knock-Out for Mena.
Supp. Figure 10b	Nuclear NR2F1 intensity per mouse
	PyMT Control	Mena KO
	790.668	543.141
	869.168	627.121
	666.618	574.193
