# Supplementary material for: Primary tumor associated macrophages activate programs of invasion and dormancy in disseminating tumor cells
Source: Nat Commun. 2022 Feb 2;13:626. doi: 10.1038/s41467-022-28076-3 (PMC8811052; doi:10.1038/s41467-022-28076-3)
Supplement: Supplementary file 7 — Source data file [file 41467_2022_28076_MOESM7_ESM.zip › Supp. Figure 11.xlsx]

## Sheet: Supp. Figure 11b
Supp. Figure 11:	Systemic Depletion of Macrophages Reduces Tumor Cell Retention, Extravasation, and Survival of DTCs in a SM Model.
Supp. Figure 11b	Kaplan-Meier survival curves
	Time (hrs)	Liposome Control	Liposome Clodronate	SM	EM
	8	1
	32	0
	32	0
	32	0
	16	1
	32	0
	32	1
	64	0
	32	1
	64	0
	16	1
	48	0
	16	1
	40	0
	8	1
	8	1
	8	0
	8	1
	16	1
	8	1
	64	0
	64	0
	56	0
	56	0
	48	0
	56	0
	40	0
	8	1
	40	0
	64	0
	16	1
	16	0
	40	0
	16	1
	16	0
	16	0
	40	0
	8	1
	16	0
	16	1
	16	1
	16	1
	64	0
	8	1
	16	1
	40	0
	40	0
	16	1
	16	1
	64	0
	16	1
	16	1
	16	1
	64	0
	48	1
	8	1
	64	0
	64	0
	16	1
	64	0
	24	1
	56	0
	64	0
	24	1
	64	0
	8	1
	64	0
	40	1
	8	1
	40	0
	24	1
	24	1
	24	1
	16	1
	8	1
	24	0
	16	1
	16	0
	8	0
	8	0
	8	0
	24		1
	16		1
	8		1
	8		1
	16		1
	16		1
	8		1
	8		0
	8		1
	8		1
	8		1
	24		1
	8		1
	8		1
	32		1
	16		1
	8		1
	8		1
	16		1
	8		1
	56		1
	32		1
	8		1
	24		1
	56		0
	16		1
	8		1
	8		1
	40		0
	8		1
	24		1
	16		1
	16			1
	64			0
	64			0
	8			1
	32			0
	16			1
	64			0
	64			0
	64			0
	64			0
	64			0
	64			0
	16			1
	16			1
	48			0
	24			0
	48			0
	48			0
	24			0
	8			1
	24			0
	24			0
	8			1
	8			1
	56			0
	24			0
	24			0
	8			1
	24			0
	24				1
	24				1
	32				1
	16				1
	16				1
	48				1
	32				1
	16				1
	40				1
	16				1
	40				1
	64				0
	40				1
	16				1
	40				1
	24				1
	8				1
	16				1
	16				1
	8				1
	16				1
	56				1
	64				0
	56				1
	56				1
	40				1
	48				1
	16				1
	40				1
	24				1
	32				1
	48				1
	48				1
	16				1
	48				1
	32				1
	40				1
	48				1
	64				0
	16				1
	16				1
	8				1
	8				1
	8				1
	8				1
	32				1
	8				1
	16				1
	8				1
	8				1
	8				1
	8				1
	8				1
	16				1
	8				1
	8				1
	8				1
	8				1
	8				1
	8				1
	8				1
	8				1

## Sheet: Supp. Figure 11c and 11d
	Supp. Figure 11c	% of DTC extravasated per mouse
		Liposome Control	Clodronate	EM	SM
		71	30	26	60
		50	31	28	88
		82	33	0	43
		75		11
		57
		67
	Supp. Figure 11d	Fate of extravascular DTC (%) / per mouse
		Liposome Control						Clodronate			SM				EM
	Died	20	17	7	44	25	38	67	100	75	0	20	0	30	85	75	77	66
	Survived	80	83	93	56	75	63	33	0	25	100	80	100	70	15	25	23	33
