# Supplementary material for: Primary tumor associated macrophages activate programs of invasion and dormancy in disseminating tumor cells
Source: Nat Commun. 2022 Feb 2;13:626. doi: 10.1038/s41467-022-28076-3 (PMC8811052; doi:10.1038/s41467-022-28076-3)
Supplement: Supplementary file 7 — Source data file [file 41467_2022_28076_MOESM7_ESM.zip › Supp. Figure 12.xlsx]

## Sheet: Supp. Fig 12
Supp. Figure 12:	Quantification of IBA-1+ macrophages in primary breast tumors of MaFIA mice.
Supp. Figure 12b
	Control	B/B Homo
	1025.3	499.9
	1033.5	404.1
	1196	291.6
