# Supplementary material for: Primary tumor associated macrophages activate programs of invasion and dormancy in disseminating tumor cells
Source: Nat Commun. 2022 Feb 2;13:626. doi: 10.1038/s41467-022-28076-3 (PMC8811052; doi:10.1038/s41467-022-28076-3)
Supplement: Supplementary file 7 — Source data file [file 41467_2022_28076_MOESM7_ESM.zip › Supp. Figure 13.xlsx]

## Sheet: Supp. Fig 13b
Supp. Figure 13:	Macrophage Depletion with B/B Homodimerizer in MaFIA Mice Reduces Tumor Cell Retention, Extravasation, and Survival of DTCs in the Lung.
Supp. Figure 13b	Kaplan-Meier survival curves
	Time (hrs)	SM	EM	Control	B/B Homo
	16	1
	64	0
	64	0
	8	1
	32	0
	16	1
	64	0
	64	0
	64	0
	64	0
	64	0
	64	0
	16	1
	16	1
	48	0
	24	0
	48	0
	48	0
	24	0
	8	1
	24	0
	24	0
	8	1
	8	1
	56	0
	24	0
	24	0
	8	1
	24	0
	24		1
	24		1
	32		1
	16		1
	16		1
	48		1
	32		1
	16		1
	40		1
	16		1
	40		1
	64		0
	40		1
	16		1
	40		1
	24		1
	8		1
	16		1
	16		1
	8		1
	16		1
	56		1
	64		0
	56		1
	56		1
	40		1
	48		1
	16		1
	40		1
	24		1
	32		1
	48		1
	48		1
	16		1
	48		1
	32		1
	40		1
	48		1
	64		0
	16		1
	16		1
	8		1
	8		1
	8		1
	8		1
	32		1
	8		1
	16		1
	8		1
	8		1
	8		1
	8		1
	8		1
	16		1
	8		1
	8		1
	8		1
	8		1
	8		1
	8		1
	8		1
	8		1
	16			1
	16			1
	8			1
	8			1
	8			1
	8			1
	8			1
	32			0
	8			1
	8			1
	16			0
	32			1
	24			0
	24			0
	24			0
	24			0
	64			0
	8			1
	16			1
	24			1
	24			1
	56			0
	64			0
	16			1
	8			1
	24			1
	8			1
	8			0
	0			0
	16			1
	16			1
	16			0
	8			0
	0			0
	0			0
	72			0
	32			1
	72			0
	16			1
	64			0
	64			0
	64			0
	64			0
	64			0
	16				1
	16				1
	8				1
	72				0
	8				1
	8				1
	24				1
	32				1
	32				1
	32				1
	16				1
	8				1
	8				1
	8				1
	24				1
	16				1
	16				1
	8				1
	8				1
	8				1
	24				1
	16				1
	16				1
	40				0
	16				1
	24				1
	16				1
	16				1

## Sheet: Supp. Fig 13c and 13d
	Supp. Figure 13c	% of DTC extravasated per mouse
		Control	B/B Homo	EM	SM
		56	27	26	60
		53	17	28	88
		89	14	0	43
				11
	Supp. Figure 13d	Fate of extravascular DTC (%) / per mouse
			Control			B/B Homo			SM				EM
		Died	22	10	13	75	100	100	0	20	0	30	85	75	77	66
		Survived	78	90	88	25	0	0	100	80	100	70	15	25	23	33
