# Supplementary material for: Primary tumor associated macrophages activate programs of invasion and dormancy in disseminating tumor cells
Source: Nat Commun. 2022 Feb 2;13:626. doi: 10.1038/s41467-022-28076-3 (PMC8811052; doi:10.1038/s41467-022-28076-3)
Supplement: Supplementary file 7 — Source data file [file 41467_2022_28076_MOESM7_ESM.zip › Supp. Figure 14.xlsx]

## Sheet: Supp. Fig 14b
Supp. Figure 14:	Effect of Macrophages in Educating Tumor Cells to Be Retained and Survive in the Lung.
Supp. Figure 14b	Kaplan-Meier survival curves
	Time (hrs)	Tc alone	TC + M	SM	EM
	48	0
	24	1
	24	1
	48	1
	24	1
	24	1
	24	1
	24	1
	24	1
	24	1
	48	1
	48	1
	24	1
	48	1
	24	1
	24	1
	48	0
	24	1
	24	1
	24	1
	24	1
	24	1
	24	1
	24	1
	24	1
	24	1
	24	1
	24	1
	24	1
	24	1
	24	1
	24	1
	24	1
	24	1
	24	1
	24	1
	24	1
	24	1
	24	1
	24	1
	24	1
	24	1
	24	1
	64	0
	24	1
	24	1
	24	1
	24	1
	24	1
	24	1
	24	1
	24	1
	24	1
	24	1
	24	1
	24	1
	24	1
	24	1
	24	1
	24	1
	24	1
	24	1
	24	1
	24	1
	24	1
	24	1
	24	1
	24	1
	64	0
	24	1
	24	1
	24	1
	24	1
	24	1
	24	1
	24	1
	24	1
	24	1
	24	1
	24	1
	24	1
	24	1
	64		0
	24		1
	24		1
	48		1
	24		1
	64		0
	48		1
	48		1
	64		0
	64		0
	64		0
	64		0
	24		1
	64		0
	24		1
	64		0
	24		1
	64		0
	24		1
	24		1
	24		1
	24		1
	64		0
	24		1
	48		1
	24		1
	24		1
	24		1
	24		1
	24		1
	24		1
	48		1
	48		1
	24		1
	24		1
	24		1
	64		0
	24		1
	24		1
	64		0
	64		0
	24		1
	64		0
	24		1
	64		0
	24		1
	64		0
	24		1
	24		1
	24		1
	24		1
	64		0
	24		1
	24		1
	64		0
	48		1
	64		0
	24		1
	64		0
	24		1
	24		1
	48		1
	48		1
	24		1
	24		1
	64		0
	24		1
	64		0
	24		1
	64		0
	64		0
	64		0
	64		0
	64		1
	24		1
	48		1
	24		1
	24		1
	24		1
	24		1
	24		1
	24		1
	24		1
	64		0
	64		0
	24		1
	24		1
	24		1
	24			1
	64			0
	64			0
	24			1
	24			0
	24			1
	64			0
	64			0
	64			0
	64			0
	64			0
	64			0
	24			1
	24			1
	48			0
	24			0
	48			0
	48			0
	24			0
	24			1
	24			0
	24			0
	24			1
	24			1
	48			0
	24			0
	24			0
	24			1
	24			0
	24				1
	24				1
	48				1
	24				1
	24				1
	48				1
	48				1
	24				1
	48				1
	24				1
	48				1
	64				0
	48				1
	24				1
	48				1
	24				1
	24				1
	24				1
	24				1
	24				1
	24				1
	64				1
	64				0
	64				1
	64				1
	48				1
	48				1
	24				1
	48				1
	24				1
	48				1
	48				1
	64				1
	24				1
	24				1
	24				1
	24				1
	24				1
	64				0
	24				1
	24				1
	24				1
	24				1
	24				1
	24				1
	24				0
	24				1
	24				1
	24				1
	24				1
	24				1
	24				1
	24				1
	24				1
	24				1
	24				1
	24				1
	24				1
	24				1
	24				1
	24				1
	24				1

## Sheet: Supp. Fig. 14c
	Supp. Figure 14c	Fate of extravascular DTC (%) / per mouse
				TC alone			TC+M				EM				SM
			Died	50	89	75	25	40	33	20	66	66	63	50	0	14	0	30
			Survived	50	11	25	75	60	66	80	33	33	37	50	100	86	100	70
