# Supplementary material for: Primary tumor associated macrophages activate programs of invasion and dormancy in disseminating tumor cells
Source: Nat Commun. 2022 Feb 2;13:626. doi: 10.1038/s41467-022-28076-3 (PMC8811052; doi:10.1038/s41467-022-28076-3)
Supplement: Supplementary file 7 — Source data file [file 41467_2022_28076_MOESM7_ESM.zip › Supp. Figure 15.xlsx]

## Sheet: Supp. Fig 15b
Supp. Figure 15:	Influence of the Primary Tumor on the Initial Steps of Lung Metastasis
Supp. Figure 15b	Kaplan-Meier survival curves
	Time (hrs)	EM+PT	SM	EM
	48	0
	48	1
	8	1
	48	0
	8	1
	16	1
	8	1
	40	1
	16	1
	32	1
	24	1
	8	1
	48	0
	8	1
	48	0
	8	1
	40	1
	16	1
	48	1
	48	1
	24	1
	48	0
	8	1
	48	0
	32	1
	8	1
	8	1
	8	1
	8	1
	8	1
	24	1
	8	1
	48	0
	48	0
	48	0
	8	1
	48	0
	48	0
	48	0
	48	0
	40	1
	48	0
	48	0
	32	1
	8	1
	24	1
	48	0
	24	1
	24	1
	48	0
	48	0
	48	0
	16	1
	40	1
	40	1
	48	0
	48	0
	16	1
	24	1
	48	0
	48	0
	16	1
	48	0
	48	0
	16	1
	48	0
	48	0
	16	1
	8	1
	32	1
	40	1
	8	1
	8	1
	8	1
	8	1
	16	1
	48	0
	16	1
	48	0
	16		1
	48		0
	48		0
	8		1
	32		0
	16		1
	48		0
	48		0
	48		0
	48		0
	48		0
	48		0
	16		1
	16		1
	48		0
	24		0
	48		0
	48		0
	24		0
	8		1
	24		0
	24		0
	8		1
	8		1
	48		0
	24		0
	24		0
	8		1
	24		0
	24			1
	24			1
	32			1
	16			1
	16			1
	48			1
	32			1
	16			1
	40			1
	16			1
	40			1
	48			0
	40			1
	16			1
	40			1
	24			1
	8			1
	16			1
	16			1
	8			1
	16			1
	48			0
	48			0
	48			1
	48			0
	40			1
	48			1
	16			1
	32			1
	24			1
	32			1
	48			1
	48			1
	16			1
	48			1
	32			1
	40			1
	48			1
	48			0
	16			1
	16			1
	8			1
	8			1
	8			1
	8			1
	32			1
	8			1
	16			1
	8			1
	8			1
	8			1
	8			1
	8			1
	16			1
	8			1
	8			1
	8			1
	8			1
	8			1
	8			1
	8			1
	8			1

## Sheet: Supp. Fig 15c and 15d
	Supp. Figure 15c	% of DTC extravasated per mouse	EM	EM+PT	SM
			26	36	60
			21	43	88
			0	84	43
			11	54
	Supp. Figure 15d	Fate of extravascular DTC (%) / per mouse
				EM				SM				EM+PT
			Died	57	75	77	66	0	20	0	30	50	67	37	33
			Survived	43	25	23	33	100	80	100	70	50	33	63	67
