# Supplementary material for: Primary tumor associated macrophages activate programs of invasion and dormancy in disseminating tumor cells
Source: Nat Commun. 2022 Feb 2;13:626. doi: 10.1038/s41467-022-28076-3 (PMC8811052; doi:10.1038/s41467-022-28076-3)
Supplement: Supplementary file 7 — Source data file [file 41467_2022_28076_MOESM7_ESM.zip › Supp. Figure 17.xlsx]

## Sheet: Supp. Figure 17
Supp. Figure 17	Uncropped blot for Supplemental Figure 5b. Red boxes indicate the bands which were cropped for Supplemental Figure 5b.
