# Supplementary material for: Primary tumor associated macrophages activate programs of invasion and dormancy in disseminating tumor cells
Source: Nat Commun. 2022 Feb 2;13:626. doi: 10.1038/s41467-022-28076-3 (PMC8811052; doi:10.1038/s41467-022-28076-3)
Supplement: Supplementary file 7 — Source data file [file 41467_2022_28076_MOESM7_ESM.zip › Figure 4.xlsx]

## Sheet: Figure 4b, 4d
Figure 4:	Spontaneously Metastasizing Tumor Cells Are More Frequently Positive for Dormancy or Stem-like Markers Compared to Intravenously Injected Tumor Cells
Figure 4b	NR2F1 positive cells (%)
	PT	CTC	Lung SM	In vitro	Lung EM
	2.8	47.5	60	33.3	23.1
	3.8	19.6	59.1	26.1	10.3
	5.8	74.6	51.9	15.5	18.2
	1.2	46.8	39	21.2	28
	3.2	54	72.2	3.9	7.1
	4.2	27.8	66.7		21.2
	1.1	55.9	34.8		6.3
	0.3	46.9	40		34.3
			39
			46.7
			53.3
			69.2
Figure 4d	Sox9 high positive cells (%)
	PT	CTC	Lung SM	In vitro	Lung EM
	4.5	49.2	45.5	16.8	0
	8.6	47.1	44.4	3	15.6
	0.9	24.1	29.2	15	0
	1.3	29	44.7		38.1
	9.4	45.9	30		3.6
	1.8		36.4		5
	1.9		46.7		25
	1.7		55.6		0
			33.3
			40.6
			42.9
