# Supplementary material for: Primary tumor associated macrophages activate programs of invasion and dormancy in disseminating tumor cells
Source: Nat Commun. 2022 Feb 2;13:626. doi: 10.1038/s41467-022-28076-3 (PMC8811052; doi:10.1038/s41467-022-28076-3)
Supplement: Supplementary file 7 — Source data file [file 41467_2022_28076_MOESM7_ESM.zip › Figure 5.xlsx]

## Sheet: Figure 5b
Figure 5:	Spontaneously Metastasizing Tumor Cells Are More Frequently Doubly Positive for Dormancy and Stem-like Markers Compared to Intravenously Injected Tumor Cells
Figure 5b	NR2F1 and Sox9 high positive cells (%)
	PT	CTC	Lung SM	In vitro	Lung EM
	0	44.7	71	1.7	0
	9	22	40	4.6	0
	9	61.5	41	5	0
	1.7	10.8	56		0
	4.5	11.1	33		6.3
	4.6	11.5	9		0
	1.1	82.6	57		0
		51.1	9
			18
