# Supplementary material for: Primary tumor associated macrophages activate programs of invasion and dormancy in disseminating tumor cells
Source: Nat Commun. 2022 Feb 2;13:626. doi: 10.1038/s41467-022-28076-3 (PMC8811052; doi:10.1038/s41467-022-28076-3)
Supplement: Supplementary file 7 — Source data file [file 41467_2022_28076_MOESM7_ESM.zip › Figure 6.xlsx]

## Sheet: Figure 6b and 6c
Figure 6:	Dormant Tumor Cells Are Preferentially Associated with TMEM Doorways in the Primary Tumor
Figure 6b	Distance of NR2F1 cells or NR2F1+ MenaINV+ cells to TMEM
		NR2F1										NR2F1 + MenaINV
	0	3.13	1.76	1.63	3.88	1.18	1.37	2.63	2.77	1.18	2.74	8.29	1.5	0.57	2.02	5.99	3.85	1.1	2.89
	40	1.53	1.06	0.75	1.47	0.88	0.86	0.95	1.89	1.46	1.34	1.85	1	1.54	1.21	1.77	1.47	1.79	1.54
	80	1.41	0.99	0.96	0.99	0.83	0.72	0.87	0.98	1.61	0.92	1.17	1.41	1.14	1.3	0.81	0.94	0.88	0.73
	120	0.99	1.07	1.01	0.51	0.95	0.67	1.03	0.32	1.21	0.79	0.81	1.12	0.64	0.61	1.12	0.34	0.89	1.19
	160	0.9	1.39	1.18	0.72	1.32	0.93	0.96	0.42	0.83	0.57	0.92	0.51	0.88	1.14	1.06	0.81	1.32	1.26
	200	0.8	1.23	1.08	0.77	1.14	1.27	0.61	0.15	0.71	0.92	1.05	1.12	1.08	0.38	0.91	1.48	0.77	0.94
Figure 6c	Distance of NR2F1 cells or NR2F1+ MenaINV+ cells to endothelial cells
		NR2F1										NR2F1 + MenaINV
	0	0	1.85	0.98	0	2.12	0	0	1.39	1.43		0	0	0	0	0	0	0	3.95
	40	1.12	1.17	0.96	1.16	1.19	1.15	2.09	0.94	1.01		1.14	0.81	0.88	1.5	1.24	1.25	1.28	0.77
	80	0.64	0.92	1	0.95	1.03	0.96	1.27	0.97	1.08		1.02	0.97	0.77	0.9	0.85	0.91	1.1	0.91
	120	0.88	0.9	1.21	0.91	0.81	0.97	0.77	1.19	0.86		1.17	1.02	1.24	0.86	0.96	1.07	0.5	1.16
	160	1.37	0.81	0.69	0.93	0.47	0.93	0.28	0.92	0.85		0.95	1.25	1.57	0.82	1.56	1.58	0.97	1.02
	200	1.05	0.78	0	0	0	0.25	0.29	2.14	0.55		0.94	1.88	1.44	0.82	0.97	0.33	1.25	2.52
