# Supplementary material for: Primary tumor associated macrophages activate programs of invasion and dormancy in disseminating tumor cells
Source: Nat Commun. 2022 Feb 2;13:626. doi: 10.1038/s41467-022-28076-3 (PMC8811052; doi:10.1038/s41467-022-28076-3)
Supplement: Supplementary file 7 — Source data file [file 41467_2022_28076_MOESM7_ESM.zip › Figure 7.xlsx]

## Sheet: Figure 7
Figure 7:	Macrophages Regulate Dormancy in Tumor Cells
Figure 7b	Distance analysis between NR2F1 positive cells and macrophages
	0	2.1	4.69	1.24	2.09	2.15	2.48	1.59	0.78	1.06	1.4	0.61	1.07	1.23	1.85	1.23	1.25	1.93	1.32	1.25	1.59	1.81	1.08	1.31	1.6	2.35	3.48	3.73	1.28	1.16	0.83	1.14	1.48	1.71	0.8
	40	1	2.62	1.17	0.61	0.93	1.13	0.98	1.13	1.21	1.27	1.38	1.15	0.72	0.93	0.97	0.78	1.29	0.87	0.85	0.74	0.85	1.24	1.12	0.81	0.85	0.5	0.77	1.1	1.14	1.2	1.02	0.96	1.7	1.69
	80	0	0.47	0.24	1.16	0.22	0	0.95	0.94	0	1.01	1.09	0.71	1.28	0	0.87	1.39	0.6	0.9	1.06	0	0.78	0.64	0.33	0.79	0	1.04	0	0.56	1.18	0.88	0.74	0.8	0	0.54
	120	0	0	0	0	0	0	0	0	0	0.28	0.59	1.21	2.56	0	0	0.42	0.43	0	0	0	0	0	0	0	0	0.76	0	0	0	0.27	0	0	0	0
	160	0	0	0	0	0	0	0	0	0	0	0	0	0	0	0	0.85	0.64	0	0	0	0	0	0	0	0	0	0	0	0	0	0	0	0	0
	200	0	0	0	0	0	0	0	0	0	2.29	0	0	0	0	0	0	0	0	0	0	0	0	0	0	0	0	0	0	0	0	0	0	0	0
Figure 7d	NR2F1 positive tumor cells (%) in each experiemntal condiction
	TC	TC with Mac	TC with Huvec
	35.7	84.6	13.3
	16.4	18.8
	0	56.6
	0	37.5
	8	41.9
	26.2	49.1
	3.6		22.4
	0		24.8
	4.5		2.1
Figure 7f	Number of Macrophages in each experimental groups/per mouse
	Liposome	Clodronate
	235.7	24.6
	612.7	85.4
	437.8	65.5
	257.4	205.6
	277.6	50.1
	214.7
Figure 7h	Number of NR2F1 positive cells in each experimental groups/per mouse
	PT			CTC			DTC
	Liposome	Clodronate		Liposome	Clodronate		Liposome	Clodronate
	5.2	0.9		72.2	58.5		33	23
	4.5	1.6		45.2	21.6		47	25
	2.1	9.2		100	60		52	26
	8.6	1		60.9	22.8		54	50
	11.5	1.6		59.1	35.8		79	32
	12	0.2			42.9		60	18
	9.8						45	14
	26.7
