# Supplementary material for: Primary tumor associated macrophages activate programs of invasion and dormancy in disseminating tumor cells
Source: Nat Commun. 2022 Feb 2;13:626. doi: 10.1038/s41467-022-28076-3 (PMC8811052; doi:10.1038/s41467-022-28076-3)
Supplement: Supplementary file 7 — Source data file [file 41467_2022_28076_MOESM7_ESM.zip › Figure 8.xlsx]

## Sheet: Figure 8
Figure 8:	Macrophage Depletion Reduces Dormancy in Primary Tumors, CTCs and Disseminating Tumor Cells in vivo
Figure 8b	Number of Macrophages in each experimental groups/per mouse
	Liposome	Clodronate
	235.7	24.6
	612.7	85.4
	437.8	65.5
	257.4	205.6
	277.6	50.1
	214.7
Figure 8d	Number of NR2F1 positive cells in each experimental groups/per mouse
	PT			CTC			DTC
	Liposome	Clodronate		Liposome	Clodronate		Liposome	Clodronate
	5.2	0.9		72.2	58.5		33	23
	4.5	1.6		45.2	21.6		47	25
	2.1	9.2		100	60		52	26
	8.6	1		60.9	22.8		54	50
	11.5	1.6		59.1	35.8		79	32
	12	0.2			42.9		60	18
	9.8						45	14
	26.7
