# Supplementary material for: Primary tumor associated macrophages activate programs of invasion and dormancy in disseminating tumor cells
Source: Nat Commun. 2022 Feb 2;13:626. doi: 10.1038/s41467-022-28076-3 (PMC8811052; doi:10.1038/s41467-022-28076-3)
Supplement: Supplementary file 7 — Source data file [file 41467_2022_28076_MOESM7_ESM.zip › Figure 1.xlsx]

## Sheet: Figure 1c
Figure 1:	Tumor Cells that Spontaneously Disseminate from the Primary Tumor to the Lung have a Drastically Increased Metastatic Efficiency Compared to Intravenously Injected Tumor Cells
Figure 1c	Kaplan-Meier survival curves
	Hrs	EM	SM
	24	1
	24	1
	32	1
	16	1
	16	1
	48	1
	32	1
	16	1
	40	1
	16	1
	40	1
	64	0
	40	1
	16	1
	40	1
	24	1
	8	1
	16	1
	16	1
	8	1
	16	1
	56	1
	64	0
	56	1
	56	1
	40	1
	48	1
	16	1
	40	1
	24	1
	32	1
	48	1
	48	1
	16	1
	48	1
	32	1
	40	1
	48	1
	64	0
	16	1
	16	1
	8	1
	8	1
	8	1
	8	1
	32	1
	8	1
	16	1
	8	1
	8	1
	8	1
	8	1
	8	1
	16	1
	8	1
	8	1
	8	1
	8	1
	8	1
	8	1
	8	1
	8	1
	16		1
	64		0
	64		0
	8		1
	32		0
	16		1
	64		0
	64		0
	64		0
	64		0
	64		0
	64		0
	16		1
	16		1
	48		0
	24		0
	48		0
	48		0
	24		0
	8		1
	24		0
	24		0
	8		1
	8		1
	56		0
	24		0
	24		0
	8		1
	24		0

## Sheet: Figure 1d-1e
Figure 1d	% of DTC extravsated per mouse
	EM	SM
	26	60
	28	88
	0	43
	11
Figure 1e	Timing of extravasationof each DTCs
	EM	SM
	12	20
	44	20
	20	20
	28	4
	44	20
	20	36
	12	12
	12	4
	44	12
	28	12
	44	4
		4
		4
		4
		4
		12
		4
		4
		20
		20
		4
