# Supplementary material for: Primary tumor associated macrophages activate programs of invasion and dormancy in disseminating tumor cells
Source: Nat Commun. 2022 Feb 2;13:626. doi: 10.1038/s41467-022-28076-3 (PMC8811052; doi:10.1038/s41467-022-28076-3)
Supplement: Supplementary file 7 — Source data file [file 41467_2022_28076_MOESM7_ESM.zip › Figure 2.xlsx]

## Sheet: Figure 2a-e
Figure 2:	MenaINV expression in disseminated tumor cells regulates extravasation efficiency
Figure 2b	% of MenaINV positive DTCs per mouse
	EM	SM
	11	52.4
	0	18.2
	0	61.5
	0	14.3
	0	87.5
		88
		23.1
Figure 2e	% of DTC extravsated per mouse
	Mena11a	MenaINV
	3.5	37.8
	0	53.8
	2	69.2
