# Supplementary material for: Primary tumor associated macrophages activate programs of invasion and dormancy in disseminating tumor cells
Source: Nat Commun. 2022 Feb 2;13:626. doi: 10.1038/s41467-022-28076-3 (PMC8811052; doi:10.1038/s41467-022-28076-3)
Supplement: Supplementary file 7 — Source data file [file 41467_2022_28076_MOESM7_ESM.zip › Figure 3.xlsx]

## Sheet: Figure 3b
Figure 3:	Spontaneously Metastasizing Tumor Cells Survive Significantly Longer at the Secondary Site Compared to Intravenously Injected Tumor Cells
Figure 3b	Extravascular DTCs fate (%)
	EM				SM
Lost	72	75	77	66	0	20	0	30
Survive as single cells	14	25	0	0	100	67	100	70
Grew	14	0	23	33	0	13	0	0
